# Supplementary material for: Mitophagy and Mitochondria Biogenesis Are Differentially Induced in Rat Skeletal Muscles during Immobilization and/or Remobilization
Source: Int J Mol Sci. 2020 May 23;21(10):3691. doi: 10.3390/ijms21103691 (PMC7279154; doi:10.3390/ijms21103691)
Supplement: Supplementary file 1 [file ijms-21-03691-s001.zip]

Archive with 2 entries (2 files):
- Figure S1-Deval-IJMS-2020.pdf
- Table S1,S2.pdf
